# Supplementary material for: Effect of Dexamethasone on the Incidence and Outcome of COVID-19 Associated Pulmonary Aspergillosis (CAPA) in Critically Ill Patients during First- and Second Pandemic Wave—A Single Center Experience
Source: Diagnostics (Basel). 2022 Dec 5;12(12):3049. doi: 10.3390/diagnostics12123049 (PMC9777363; doi:10.3390/diagnostics12123049)
Supplement: Supplementary file 1 [file diagnostics-12-03049-s001.zip]

Archive with 1 entries (1 files):
- diagnostics-2041384-Supplementary.pdf
